# Supplementary material for: Rampant Misexpression in a Mimulus (Monkeyflower) Introgression Line Caused by Hybrid Sterility, Not Regulatory Divergence
Source: Mol Biol Evol. 2020 Mar 20;37(7):2084–98. doi: 10.1093/molbev/msaa071 (PMC7306685; doi:10.1093/molbev/msaa071)
Supplement: msaa071_Supplementary_Data [file msaa071_supplementary_data.zip]

Archive with 16 entries (15 files):
- msaa071-Suppl_Data/
- msaa071-Suppl_Data/Table S8 MBEresub - Data availability.xlsx
- msaa071-Suppl_Data/Figure S1 MBEresub - RSB genotype plot 50kb bins.pdf
- msaa071-Suppl_Data/Figure S2 MBEresub - SF5 vs IM62 Expression.pdf
- msaa071-Suppl_Data/Figure S3 MBEresub - STEst DEG distribution plot.pdf
- msaa071-Suppl_Data/Figure S4 MBEresub - STEst expression of tissue-biased genes.pdf
- msaa071-Suppl_Data/Figure S5 MBEresub - FER & STE Exp cat pFC vs aFC scatter Jan2020.pdf
- msaa071-Suppl_Data/Figure S6 MBEresub - Prop Exp.Categories in Reg.categories Jan2020.pdf
- msaa071-Suppl_Data/MBEresub_Supp_fig&table_legends.pdf
- msaa071-Suppl_Data/Table S1 MBEresub - Transcriptome sequencing and alignment stats.xlsx
- msaa071-Suppl_Data/Table S2 MBEresub - Hybrid gene expression categories.xlsx
- msaa071-Suppl_Data/Table S3 MBEresub - Expression Category gene counts.xlsx
- msaa071-Suppl_Data/Table S4 MBEresub - GO term enrichment.xlsx
- msaa071-Suppl_Data/Table S5 MBEresub - Regulatory Category gene counts.xlsx
- msaa071-Suppl_Data/Table S6 MBEresub - Regulatory divergence by gene expression contingency table.xlsx
- msaa071-Suppl_Data/Table S7 MBEresub - Relative expression at hms1 and hms2.xlsx
