# Supplementary material for: Rampant Misexpression in a Mimulus (Monkeyflower) Introgression Line Caused by Hybrid Sterility, Not Regulatory Divergence
Source: Mol Biol Evol. 2020 Mar 20;37(7):2084–98. doi: 10.1093/molbev/msaa071 (PMC7306685; doi:10.1093/molbev/msaa071)
Supplement: msaa071_Supplementary_Data [file msaa071_supplementary_data.zip › msaa071-Suppl_Data/Table S8 MBEresub - Data availability.xlsx]

## Sheet: Sheet1
Table S8. Data availability. Raw sequencing reads were deposited to the Sequence Read Archive (SRA) database under BioProject PRJNA604758, entitled "RNAseq of stamens and carpels from Mimulus guttatus IM62, M. nasutus SF5, and sterile (STE) and fertile (FER) SF5-IM62 introgression hybrids."
Sample name	BioSample accession	Genotype	Tissue	Biological replicate	Library strategy	Library layout	Platform	Instrument model	File type	File name	SRA accession
RK01	SAMN13979871	M. guttatus IM62	stamen	1	RNA-Seq	single-end	ILLUMINA	Illumina HiSeq 4000	fastq	RK01_R1_001.fastq.gz	SRR11015260
RK02	SAMN13979872	M. guttatus IM62	stamen	2	RNA-Seq	single-end	ILLUMINA	Illumina HiSeq 4000	fastq	RK02_R1_001.fastq.gz	SRR11015259
RK03	SAMN13979873	M. guttatus IM62	stamen	3	RNA-Seq	single-end	ILLUMINA	Illumina HiSeq 4000	fastq	RK03_R1_001.fastq.gz	SRR11015245
RK04	SAMN13979874	M. guttatus IM62	carpel	1	RNA-Seq	single-end	ILLUMINA	Illumina HiSeq 4000	fastq	RK04_R1_001.fastq.gz	SRR11015250
RK05	SAMN13979875	M. guttatus IM62	carpel	2	RNA-Seq	single-end	ILLUMINA	Illumina HiSeq 4000	fastq	RK05_R1_001.fastq.gz	SRR11015242
RK06	SAMN13979876	M. guttatus IM62	carpel	3	RNA-Seq	single-end	ILLUMINA	Illumina HiSeq 4000	fastq	RK06_R1_001.fastq.gz	SRR11015241
RK07	SAMN13979877	M. nasutus SF5	stamen	1	RNA-Seq	single-end	ILLUMINA	Illumina HiSeq 4000	fastq	RK07_R1_001.fastq.gz	SRR11015239
RK08	SAMN13979878	M. nasutus SF5	stamen	2	RNA-Seq	single-end	ILLUMINA	Illumina HiSeq 4000	fastq	RK08_R1_001.fastq.gz	SRR11015238
RK09	SAMN13979879	M. nasutus SF5	stamen	3	RNA-Seq	single-end	ILLUMINA	Illumina HiSeq 4000	fastq	RK09_R1_001.fastq.gz	SRR11015240
RK10	SAMN13979880	M. nasutus SF5	carpel	1	RNA-Seq	single-end	ILLUMINA	Illumina HiSeq 4000	fastq	RK10_R1_001.fastq.gz	SRR11015237
RK11	SAMN13979881	M. nasutus SF5	carpel	2	RNA-Seq	single-end	ILLUMINA	Illumina HiSeq 4000	fastq	RK11_R1_001.fastq.gz	SRR11015255
RK12	SAMN13979882	M. nasutus SF5	carpel	3	RNA-Seq	single-end	ILLUMINA	Illumina HiSeq 4000	fastq	RK12_R1_001.fastq.gz	SRR11015254
RK13	SAMN13979883	RSB7 FER	stamen	1	RNA-Seq	single-end	ILLUMINA	Illumina HiSeq 4000	fastq	RK13_R1_001.fastq.gz	SRR11015256
RK14	SAMN13979884	RSB7 FER	stamen	2	RNA-Seq	single-end	ILLUMINA	Illumina HiSeq 4000	fastq	RK14_R1_001.fastq.gz	SRR11015253
RK15	SAMN13979885	RSB7 FER	stamen	3	RNA-Seq	single-end	ILLUMINA	Illumina HiSeq 4000	fastq	RK15_R1_001.fastq.gz	SRR11015257
RK16	SAMN13979886	RSB7 FER	carpel	1	RNA-Seq	single-end	ILLUMINA	Illumina HiSeq 4000	fastq	RK16_R1_001.fastq.gz	SRR11015252
RK17	SAMN13979887	RSB7 FER	carpel	2	RNA-Seq	single-end	ILLUMINA	Illumina HiSeq 4000	fastq	RK17_R1_001.fastq.gz	SRR11015258
RK18	SAMN13979888	RSB7 FER	carpel	3	RNA-Seq	single-end	ILLUMINA	Illumina HiSeq 4000	fastq	RK18_R1_001.fastq.gz	SRR11015251
RK19	SAMN13979889	RSB7 STE	stamen	1	RNA-Seq	single-end	ILLUMINA	Illumina HiSeq 4000	fastq	RK19_R1_001.fastq.gz	SRR11015246
RK20	SAMN13979890	RSB7 STE	stamen	2	RNA-Seq	single-end	ILLUMINA	Illumina HiSeq 4000	fastq	RK20_R1_001.fastq.gz	SRR11015247
RK21	SAMN13979891	RSB7 STE	stamen	3	RNA-Seq	single-end	ILLUMINA	Illumina HiSeq 4000	fastq	RK21_R1_001.fastq.gz	SRR11015248
RK22	SAMN13979892	RSB7 STE	carpel	1	RNA-Seq	single-end	ILLUMINA	Illumina HiSeq 4000	fastq	RK22_R1_001.fastq.gz	SRR11015244
RK23	SAMN13979893	RSB7 STE	carpel	2	RNA-Seq	single-end	ILLUMINA	Illumina HiSeq 4000	fastq	RK23_R1_001.fastq.gz	SRR11015249
RK24	SAMN13979894	RSB7 STE	carpel	3	RNA-Seq	single-end	ILLUMINA	Illumina HiSeq 4000	fastq	RK24_R1_001.fastq.gz	SRR11015243
