# Supplementary material for: Rampant Misexpression in a Mimulus (Monkeyflower) Introgression Line Caused by Hybrid Sterility, Not Regulatory Divergence
Source: Mol Biol Evol. 2020 Mar 20;37(7):2084–98. doi: 10.1093/molbev/msaa071 (PMC7306685; doi:10.1093/molbev/msaa071)
Supplement: msaa071_Supplementary_Data [file msaa071_supplementary_data.zip › msaa071-Suppl_Data/Table S1 MBEresub - Transcriptome sequencing and alignment stats.xlsx]

## Sheet: Table S1 MBEresub FINAL
Table S1. Sampling, sequencing and alignment summary for the 24 samples in this study. IM62 = M. guttatus IM62 parent, SF5 = M. nasutus SF5 parent, FER = fertile RSB7 individual, STE = sterile RSB7 individual, % allele-specific = percentage of reads that map uniquely to an SF5 or IM62 allele in the diploid pseudoreference genome alignment, % non-allele-specific = percentage of reads that map to s…
Sample	Genotype	Tissue	Group	Biological replicate	# buds pooled	RNA conc (ng/uL)	Raw read count	Trimmed read count	% reads trimmed	Reference genome	% allele-specific	% non-allele-specific	% SF5 BKG	% SF5 chr 6	% SF5 chr 11
RK01	M. guttatus IM62	stamen	IM62st	1	8	468	13382768	13338218	0.332891	Diploid M. guttatus IM62-M. nasutus SF5 pseudoreference	48.03	40.89	1.93432	0.0389643	0.768886
RK02	M. guttatus IM62	stamen	IM62st	2	8	326	12913305	12869163	0.341833	Diploid M. guttatus IM62-M. nasutus SF5 pseudoreference	46.94	39.65	1.92953	0.0657009	0.924232
RK03	M. guttatus IM62	stamen	IM62st	3	8	457	13105458	13058526	0.35811	Diploid M. guttatus IM62-M. nasutus SF5 pseudoreference	46.39	39.72	1.82158	0.0387479	0.787965
RK04	M. guttatus IM62	carpel	IM62cp	1	8	92.8	13865825	13809569	0.405717	Diploid M. guttatus IM62-M. nasutus SF5 pseudoreference	35.55	29.45	2.10227	0.35581	0.978033
RK05	M. guttatus IM62	carpel	IM62cp	2	8	342	12758027	12714667	0.339864	Diploid M. guttatus IM62-M. nasutus SF5 pseudoreference	43.41	35.79	2.12782	0.330422	0.911629
RK06	M. guttatus IM62	carpel	IM62cp	3	8	382	14922318	14872515	0.333748	Diploid M. guttatus IM62-M. nasutus SF5 pseudoreference	37.97	31.47	2.12876	0.389065	1.16976
RK07	M. nasutus SF5	stamen	SF5st	1	16	398	16789369	16729667	0.355594	Diploid M. guttatus IM62-M. nasutus SF5 pseudoreference	49.51	36.9	99.7408	99.7676	99.5478
RK08	M. nasutus SF5	stamen	SF5st	2	16	107	10920821	10883494	0.341797	Diploid M. guttatus IM62-M. nasutus SF5 pseudoreference	48.81	36.31	99.7595	99.9104	99.6996
RK09	M. nasutus SF5	stamen	SF5st	3	16	361	14287104	14235966	0.357931	Diploid M. guttatus IM62-M. nasutus SF5 pseudoreference	49.17	36.43	99.7308	99.5868	99.692
RK10	M. nasutus SF5	carpel	SF5cp	1	16	122	13021522	12977343	0.339277	Diploid M. guttatus IM62-M. nasutus SF5 pseudoreference	42.53	31.26	99.65	99.4889	99.4284
RK11	M. nasutus SF5	carpel	SF5cp	2	16	399	13672385	13626516	0.335486	Diploid M. guttatus IM62-M. nasutus SF5 pseudoreference	45.26	33.17	99.63	99.5926	99.264
RK12	M. nasutus SF5	carpel	SF5cp	3	16	600	16728757	16674470	0.324513	Diploid M. guttatus IM62-M. nasutus SF5 pseudoreference	39.88	29.57	99.6449	99.4865	99.4761
RK13	RSB7 FER	stamen	FERst	1	16	151	16780282	16723300	0.339577	Diploid M. guttatus IM62-M. nasutus SF5 pseudoreference	42.55	31.72	99.7521	99.7254	56.4572
RK14	RSB7 FER	stamen	FERst	2	16	79.8	16800373	16743146	0.340629	Diploid M. guttatus IM62-M. nasutus SF5 pseudoreference	42.94	31.9	99.741	99.7243	59.1944
RK15	RSB7 FER	stamen	FERst	3	16	130	14540795	14489407	0.353406	Diploid M. guttatus IM62-M. nasutus SF5 pseudoreference	42.79	31.87	99.7853	99.7672	52.4573
RK16	RSB7 FER	carpel	FERcp	1	16	288	12592991	12550331	0.33876	Diploid M. guttatus IM62-M. nasutus SF5 pseudoreference	41.29	30.53	99.6891	99.5721	57.7945
RK17	RSB7 FER	carpel	FERcp	2	16	307	11813346	11774678	0.327325	Diploid M. guttatus IM62-M. nasutus SF5 pseudoreference	45.25	33.55	99.699	99.5512	59.7908
RK18	RSB7 FER	carpel	FERcp	3	16	292	12445173	12402433	0.343426	Diploid M. guttatus IM62-M. nasutus SF5 pseudoreference	47.74	35.2	99.7115	99.5234	55.7899
RK19	RSB7 STE	stamen	STEst	1	24	49.4	13998392	13952091	0.330759	Diploid M. guttatus IM62-M. nasutus SF5 pseudoreference	45.58	33.18	99.635	47.9979	53.8311
RK20	RSB7 STE	stamen	STEst	2	24	47.2	13216235	13170400	0.346808	Diploid M. guttatus IM62-M. nasutus SF5 pseudoreference	47.17	34.29	99.6766	41.818	55.991
RK21	RSB7 STE	stamen	STEst	3	24	42.5	14960626	14910714	0.333622	Diploid M. guttatus IM62-M. nasutus SF5 pseudoreference	46.72	33.94	99.6916	45.2892	58.011
RK22	RSB7 STE	carpel	STEcp	1	16	148	13427383	13382886	0.33139	Diploid M. guttatus IM62-M. nasutus SF5 pseudoreference	48.07	35.53	99.6925	50.3884	55.1339
RK23	RSB7 STE	carpel	STEcp	2	16	160	16482294	16429628	0.319531	Diploid M. guttatus IM62-M. nasutus SF5 pseudoreference	42.98	31.9	99.4654	50.516	55.5195
RK24	RSB7 STE	carpel	STEcp	3	16	229	14508347	14459916	0.333815	Diploid M. guttatus IM62-M. nasutus SF5 pseudoreference	43.16	31.86	99.682	50.5441	58.7821
