# Supplementary material for: Rampant Misexpression in a Mimulus (Monkeyflower) Introgression Line Caused by Hybrid Sterility, Not Regulatory Divergence
Source: Mol Biol Evol. 2020 Mar 20;37(7):2084–98. doi: 10.1093/molbev/msaa071 (PMC7306685; doi:10.1093/molbev/msaa071)
Supplement: msaa071_Supplementary_Data [file msaa071_supplementary_data.zip › msaa071-Suppl_Data/Table S2 MBEresub - Hybrid gene expression categories.xlsx]

## Sheet: Table S2 MBEresub
Table S2. Gene expression category assignment. Gene expression in FER and STE tissues was categorized based on three pairwise comparisons: (i) SF5 vs IM62, (ii) RSB vs SF5, and (iii) RSB vs IM62. S/NS = transcript abundance is significantly different (log2 fold-change > 1.25, FDR ≤ 0.05, S) or not (NS) between samples for a comparison, UP/DOWN = relative transcript abundance (log2 fold-change) is…
Category	SF5 vs IM62	RSB vs SF5	RSB vs IM62	Color
Similar	NS	NS	NS	grey
IM62-like (similar)	NS	S	NS	yellow
IM62-like (divergent)	S	S	NS	orange
Intermediate (divergent)	S	NS	NS	green
		S and DOWN	S and UP
		S and UP	S and DOWN
SF5-like (similar)	NS	NS	S	light blue
SF5-like (divergent)	S	NS	S	dark blue
Misexpressed (similar)	NS	S and UP	S and UP	light pink
		S and DOWN	S and DOWN
Misexpressed (divergent)	S	S and UP	S and UP	dark pink
		S and DOWN	S and DOWN
