# Supplementary material for: Rampant Misexpression in a Mimulus (Monkeyflower) Introgression Line Caused by Hybrid Sterility, Not Regulatory Divergence
Source: Mol Biol Evol. 2020 Mar 20;37(7):2084–98. doi: 10.1093/molbev/msaa071 (PMC7306685; doi:10.1093/molbev/msaa071)
Supplement: msaa071_Supplementary_Data [file msaa071_supplementary_data.zip › msaa071-Suppl_Data/Table S3 MBEresub - Expression Category gene counts.xlsx]

## Sheet: Table S3
Table S3. Expression category gene counts. Table reports counts and percentages of genes in the heterozygous introgressions and background regions that fall into one of eight different expression categories across FER and STE carpels and stamens (see Figures 5 and 6). Also listed are the counts of genes exhibiting parental expression divergence (SF5-IM62 divergent), genes parental expression cons…
		FER carpel				FER stamen				STE carpel						STE stamen
		chr 11	%	BKG	%	chr 11	%	BKG	%	chr 6	chr 11	total	%	BKG	%	chr 6	chr 11	total	%	BKG	%
Gene expression category	Misexpressed (divergent)	0	0	0	0	0	0	0	0	0	0	0	0	0	0	4	10	14	10.4478	340	15.3986
	Misexpressed (similar)	0	0	1	0.00564557	0	0	1	0.00574053	0	0	0	0	3	0.0173883	97	163	260	23.4023	3919	23.0828
	SF5-like (divergent)	35	53.0303	1675	84.9822	33	42.3077	1848	81.6254	11	33	44	42.3077	1612	83.3937	21	36	57	42.5373	1204	54.529
	SF5-like (similar)	8	1.17474	259	1.4622	14	2.09268	560	3.2147	2	5	7	0.613497	240	1.39106	49	82	131	11.7912	2327	13.706
	Intermediate (divergent)	26	39.3939	292	14.8148	39	50	416	18.3746	24	29	53	50.9615	312	16.1407	5	11	16	11.9403	304	13.7681
	IM62-like (divergent)	5	7.57576	4	0.202943	6	7.69231	0	0	3	4	7	6.73077	9	0.465598	26	21	47	35.0746	360	16.3043
	IM62-like (similar)	0	0	1	0.00564557	0	0	0	0	0	0	0	0	6	0.0347766	36	49	85	7.65077	1074	6.32583
	Similar	673	98.8253	17452	98.5265	655	97.9073	16859	96.7796	458	676	1134	99.3865	17004	98.5568	260	375	635	57.1557	9658	56.8854
Parental expression divergence	SF5-IM62 divergent	66	8.83534	1971	10.0132	78	10.4418	2264	11.5017	38	66	104	8.35341	1933	10.0751	56	78	134	10.7631	2208	11.5084
	SF5-IM62 similar	681	91.1647	17713	89.9868	669	89.5582	17420	88.4983	460	681	1141	91.6466	17253	89.9249	442	669	1111	89.2369	16978	88.4916
	Total	747		19684		747		19684		498	747	1245		19186		498	747	1245		19186
