# Supplementary material for: Rampant Misexpression in a Mimulus (Monkeyflower) Introgression Line Caused by Hybrid Sterility, Not Regulatory Divergence
Source: Mol Biol Evol. 2020 Mar 20;37(7):2084–98. doi: 10.1093/molbev/msaa071 (PMC7306685; doi:10.1093/molbev/msaa071)
Supplement: msaa071_Supplementary_Data [file msaa071_supplementary_data.zip › msaa071-Suppl_Data/Table S4 MBEresub - GO term enrichment.xlsx]

## Sheet: Table S3 - GO term enrichment
Table S4. GO term enrichment. Shown are the top 10 biological process-related GO terms for four categories of genes: (i) downregulated in STE stamens compared to FER and SF5 (ii) stamen-biased in SF5 and IM62 (i.e. Parental stamen-biased), (iii) upregulated in STE stamens compared to FER and SF5, and (iv) carpel-biased in SF5 and IM62 (i.e. Parental carpel-biased). We performed GO term enrichment…
Downregulated STE stamen genes (N = 1245/1639 GO terms)
GO term ID	GO Term	Annotated	Observed	Expected	p-value	q-value
GO:0005975	carbohydrate metabolic process	815	119	57.43	3.2e-15	1.525e-11
GO:0055085	transmembrane transport	696	106	49.04	7.6e-15	1.811e-11
GO:0009860	pollen tube growth	71	27	5	7.5e-14	9.532e-11
GO:0009932	cell tip growth	82	29	5.78	8e-14	9.532e-11
GO:0044703	multi-organism reproductive process	216	47	15.22	1.8e-12	1.716e-09
GO:0048588	developmental cell growth	97	29	6.83	1e-11	7.943e-09
GO:0015672	monovalent inorganic cation transport	160	38	11.27	1.6e-11	1.089e-08
GO:0048868	pollen tube development	100	29	7.05	2.3e-11	1.37e-08
GO:0098660	inorganic ion transmembrane transport	182	40	12.82	6.2e-11	3.283e-08
GO:0098662	inorganic cation transmembrane transport	165	37	11.63	1.8e-10	8.579e-08
Parental stamen-biased genes (N = 1407/1812 GO terms)
GO term ID	GO Term	Annotated	Observed	Expected	p-value	q-value
GO:0055085	transmembrane transport	696	112	57.03	9.4e-13	4.48e-09
GO:0005975	carbohydrate metabolic process	815	124	66.78	2.8e-12	6.672e-09
GO:0051234	establishment of localization	1606	205	131.59	4.9e-12	6.792e-09
GO:0006810	transport	1588	203	130.12	5.7e-12	6.792e-09
GO:0051179	localization	1658	209	135.85	9.7e-12	9.246e-09
GO:0009860	pollen tube growth	71	26	5.82	1.9e-11	1.509e-08
GO:0009932	cell tip growth	82	28	6.72	2.3e-11	1.566e-08
GO:0044765	single-organism transport	1217	160	99.72	2.3e-10	1.37e-07
GO:1902578	single-organism localization	1247	161	102.18	8e-10	4.236e-07
GO:0048588	developmental cell growth	97	28	7.95	1.9e-09	9.055e-07
Upregulated STE stamen genes (N = 2684/3207 GO terms)
GO term ID	GO Term	Annotated	Observed	Expected	p-value	q-value
GO:0015979	photosynthesis	164	87	29.31	1e-24	4.766e-21
GO:0018298	protein-chromophore linkage	37	28	6.61	2.3e-14	5.481e-11
GO:0055114	oxidation-reduction process	1214	308	216.99	2.2e-12	3.495e-09
GO:0019684	photosynthesis, light reaction	76	39	13.58	3.2e-11	3.813e-08
GO:0046148	pigment biosynthetic process	91	41	16.27	1.7e-09	1.62e-06
GO:0042440	pigment metabolic process	115	46	20.56	1.9e-08	1.509e-05
GO:0006468	protein phosphorylation	951	232	169.98	7e-08	4.766e-05
GO:0009657	plastid organization	153	54	27.35	1.7e-07	0.0001013
GO:0009637	response to blue light	47	24	8.4	2.3e-07	0.0001218
GO:0009416	response to light stimulus	383	108	68.46	2.7e-07	0.0001287
Parental carpel-biased genes (N = 4655/5700 GO terms)
GO term ID	GO Term	Annotated	Observed	Expected	p-value	q-value
GO:0015979	photosynthesis	164	113	46.52	2.4e-27	1.144e-23
GO:0090304	nucleic acid metabolic process	1873	713	531.24	6.6e-24	1.573e-20
GO:0043170	macromolecule metabolic process	4524	1494	1283.15	3.5e-20	5.56e-17
GO:0044260	cellular macromolecule metabolic process	4006	1342	1136.23	6.3e-20	7.506e-17
GO:0006139	nucleobase-containing compound metabolic process	2144	761	608.11	4.4e-16	4.194e-13
GO:0016070	RNA metabolic process	1559	576	442.18	1e-15	7.943e-13
GO:0046483	heterocycle metabolic process	2350	821	666.53	1.8e-15	1.226e-12
GO:0006725	cellular aromatic compound metabolic process	2398	834	680.15	3.4e-15	2.026e-12
GO:0019684	photosynthesis, light reaction	76	54	21.56	1.2e-14	6.355e-12
GO:1901360	organic cyclic compound metabolic process	2453	847	695.75	1.5e-14	7.149e-12
