# Supplementary material for: Rampant Misexpression in a Mimulus (Monkeyflower) Introgression Line Caused by Hybrid Sterility, Not Regulatory Divergence
Source: Mol Biol Evol. 2020 Mar 20;37(7):2084–98. doi: 10.1093/molbev/msaa071 (PMC7306685; doi:10.1093/molbev/msaa071)
Supplement: msaa071_Supplementary_Data [file msaa071_supplementary_data.zip › msaa071-Suppl_Data/Table S5 MBEresub - Regulatory Category gene counts.xlsx]

## Sheet: Table S5
Table S5. Regulatory category gene counts. Table reports counts and percentages of heterozygous introgression genes that fall into one of eight different regulatory divergence categories across FER and STE carpels and stamens (see Figure 7). Also listed are the counts of genes exhibiting parental expression divergence (SF5-IM62 divergent), genes parental expression conservation (SF5-IM62 similar)…
		FER carpel		FER stamen		STE carpel				STE stamen
		chr 11	%	chr 11	%	chr 6	chr 11	total	%	chr 6	chr 11	total	%
Regulatory divergence category	cis only	120	39.4737	134	40.7295	84	131	215	44.7917	54	76	130	22.9682
	trans only	135	44.4079	152	46.2006	70	116	186	38.75	149	188	337	59.5406
	cis + trans reinforcing	13	4.27632	9	2.73556	10	8	18	3.75	7	6	13	2.29682
	cis + trans opposing	24	7.89474	27	8.20669	11	31	42	8.75	14	38	52	9.18728
	cis x trans	12	3.94737	7	2.12766	2	17	19	3.95833	13	21	34	6.00707
	Compensatory	45	10.514	47	11.5479	23	58	81	11.0807	26	63	89	13.4644
	Conserved	297	69.3925	278	68.3047	238	271	509	69.6306	196	285	481	72.7685
	Ambiguous	86	20.0935	82	20.1474	45	96	141	19.2886	31	60	91	13.767
Parental expression divergence	SF5-IM62 divergent	304	41.5301	329	44.7011	177	303	480	39.6367	237	329	566	46.1288
	SF5-IM62 similar	428	58.4699	407	55.2989	306	425	731	60.3633	253	408	661	53.8712
	Total	732		736		483	728	1211		490	737	1227
