# Supplementary material for: Rampant Misexpression in a Mimulus (Monkeyflower) Introgression Line Caused by Hybrid Sterility, Not Regulatory Divergence
Source: Mol Biol Evol. 2020 Mar 20;37(7):2084–98. doi: 10.1093/molbev/msaa071 (PMC7306685; doi:10.1093/molbev/msaa071)
Supplement: msaa071_Supplementary_Data [file msaa071_supplementary_data.zip › msaa071-Suppl_Data/Table S6 MBEresub - Regulatory divergence by gene expression contingency table.xlsx]

## Sheet: Table S4 - Contingency table of
Table S6. Relationship between gene expression and regulatory divergence in STE stamens. Contingency table shows distribution of heterozygous introgression genes that are misexpressed or not (Other) in STE stamens across three regulatory divergence super-categories: (i) Compensating cis and trans (i.e. cis + trans opposing, cis x trans, or compensatory), (ii) Conserved, and (iii) Other (i.e. cis …
	Misexpressed		Other		Total
	count	%	count	%	count
Compensating cis and trans	32	18.2857	143	81.7143	175
Conserved	125	25.9875	356	74.0125	481
Other	100	17.5131	471	82.4869	571
