# Supplementary material for: Rampant Misexpression in a Mimulus (Monkeyflower) Introgression Line Caused by Hybrid Sterility, Not Regulatory Divergence
Source: Mol Biol Evol. 2020 Mar 20;37(7):2084–98. doi: 10.1093/molbev/msaa071 (PMC7306685; doi:10.1093/molbev/msaa071)
Supplement: msaa071_Supplementary_Data [file msaa071_supplementary_data.zip › msaa071-Suppl_Data/Table S7 MBEresub - Relative expression at hms1 and hms2.xlsx]

## Sheet: Table S1 FINAL
Table S7. Relative gene expression at hms1 and hms2. Table summarizes results from pairwise comparisons of differential gene expression (DGE tests) across the eight genotype-tissue groups in this study for the 16 genes in the mapped regions of hms1 and hms2. DGE tests were conducted using the glmTreat function in edgeR (Robinson et al., 2010). Relative transcript abundance (log2 fold-change) is s…
	hms1																			hms2
	Migut. F01605	Migut. F01606		Migut. F01607		Migut. F01608		Migut. F01609		Migut. F01610	Migut. F01611		Migut. F01612	Migut. F01613		Migut. F01614		Migut. F01615		Migut. M00294	Migut. M00295		Migut. M00296		Migut. M00297		Migut. M00298
SF5st/ IM62st	n.t.	8.77793	***	n.s.		n.s.		n.s.		n.t.	n.s.		n.t.	n.s.		6.21206	**	n.s.		n.s.	n.s.		n.s.		n.s.		n.s.
SF5cp/ IM62cp	n.t.	n.s.		n.s.		n.s.		n.s.		n.t.	n.s.		n.t.	n.s.		7.14443	***	n.s.		n.s.	n.s.		n.s.		-4.24876	***	1.95231	*
IM62st/ IM62cp	n.t.	n.s.		n.s.		-5.20977	***	n.s.		n.t.	-2.7603	**	n.t.	-2.11804	***	n.s.		-1.64764	*	n.s.	n.s.		-6.70503	***	1.78084	*	-6.87011	***
SF5st/ SF5cp	n.t.	10.0791	***	n.s.		-3.93094	***	-1.76761	**	n.t.	n.s.		n.t.	n.s.		n.s.		-1.61948	*	n.s.	n.s.		-7.67225	***	6.15115	***	-5.77724	***
FERst/ FERcp	n.t.	8.97996	***	n.s.		-3.12692	***	-1.87258	***	n.t.	-3.94025	***	n.t.	-1.96225	**	n.s.		-2.48306	***	n.s.	n.s.		-5.29254	***	4.51154	***	-6.93094	***
STEst/ STEcp	n.t.	5.09013	*	n.s.		-2.32275	**	n.s.		n.t.	n.s.		n.t.	n.s.		n.s.		n.s.		n.s.	n.s.		-5.64567	***	n.s.		-3.26536	***
FERst/ SF5st	n.t.	n.s.		n.s.		n.s.		n.s.		n.t.	n.s.		n.t.	n.s.		n.s.		n.s.		n.s.	n.s.		n.s.		n.s.		n.s.
FERst/ IM62st	n.t.	7.79719	***	n.s.		n.s.		n.s.		n.t.	n.s.		n.t.	n.s.		5.79271	**	n.s.		n.s.	n.s.		n.s.		n.s.		n.s.
STEst/ SF5st	n.t.	-6.87964	***	n.s.		2.23408	*	1.76371	**	n.t.	n.s.		n.t.	n.s.		n.s.		n.s.		n.s.	n.s.		n.s.		-3.79036	***	2.60757	**
STEst/ IM62st	n.t.	n.s.		n.s.		2.30502	*	1.83253	**	n.t.	n.s.		n.t.	n.s.		6.16864	***	n.s.		n.s.	n.s.		n.s.		-3.6688	***	5.65275	***
FERcp/ SF5cp	n.t.	n.s.		n.s.		n.s.		n.s.		n.t.	n.s.		n.t.	n.s.		n.s.		n.s.		n.s.	n.s.		n.s.		n.s.		n.s.
FERcp/ IM62cp	n.t.	n.s.		n.s.		n.s.		n.s.		n.t.	n.s.		n.t.	n.s.		7.22125	***	n.s.		n.s.	n.s.		n.s.		-3.31704	***	2.153	**
STEcp/ SF5cp	n.t.	n.s.		n.s.		n.s.		n.s.		n.t.	n.s.		n.t.	n.s.		n.s.		n.s.		n.s.	n.s.		n.s.		n.s.		n.s.
STEcp/ IM62cp	n.t.	n.s.		n.s.		n.s.		n.s.		n.t.	n.s.		n.t.	n.s.		6.51001	***	n.s.		n.s.	n.s.		n.s.		-3.31015	***	2.048	**
STEst/ FERst	n.t.	-5.89891	***	n.s.		n.s.		1.93328	***	n.t.	2.37996	*	n.t.	n.s.		n.s.		1.6446	*	n.s.	n.s.		n.s.		-3.08247	***	3.56058	***
STEcp/ FERcp	n.t.	n.s.		n.s.		n.s.		n.s.		n.t.	n.s.		n.t.	n.s.		n.s.		n.s.		n.s.	n.s.		n.s.		n.s.		n.s.
